# Supplementary material for: Formylation as a Chemical Tool to Modulate the Performance of Photosensitizers Based on Boron Dipyrromethene Dimers
Source: Int J Mol Sci. 2023 Jul 23;24(14):11837. doi: 10.3390/ijms241411837 (PMC10380594; doi:10.3390/ijms241411837)
Supplement: Supplementary file 1 [file ijms-24-11837-s001.zip]

Archive with 1 entries (1 files):
- ijms-2507161-supplementary.pdf
